# Supplementary material for: Thermosensitive Cationic Magnetic Liposomes for Thermoresponsive Delivery of CPT-11 and SLP2 shRNA in Glioblastoma Treatment
Source: Pharmaceutics. 2023 Apr 6;15(4):1169. doi: 10.3390/pharmaceutics15041169 (PMC10145679; doi:10.3390/pharmaceutics15041169)
Supplement: Supplementary file 1 [file pharmaceutics-15-01169-s001.zip]

Archive with 1 entries (1 files):
- pharmaceutics-2276786-supplementary.pdf
